# Supplementary material for: A Pilot Study on Pharmacists’ Knowledge, Attitudes and Practices towards Medication Dysphagia via Asynchronous Online Focus Group Discussion
Source: Int J Environ Res Public Health. 2023 Feb 6;20(4):2858. doi: 10.3390/ijerph20042858 (PMC9956395; doi:10.3390/ijerph20042858)
Supplement: Supplementary file 1 [file ijerph-20-02858-s001.zip]

Archive with 1 entries (1 files):
- ijerph-2092258-supplementary.pdf
